# Supplementary material for: Association of sleep quality and inner-ear–specific biomarkers Otolin-1 and otoconin-90 with disease severity in benign paroxysmal positional vertigo
Source: Front Med (Lausanne). 2026 Feb 27;13:1769063. doi: 10.3389/fmed.2026.1769063 (PMC12982452; doi:10.3389/fmed.2026.1769063)
Supplement: Supplementary file 3 [file Table_1.xlsx]

## Sheet: Sheet1
Group	Age	Sex	BMI	Disease_duration_months	PSQI	DHI	Otolin1_ng_ml	OC90_ng_ml
BPPV	59.063	Female	22.4895	4.50246	12.3005	74.275	8.38044	12.7575
BPPV	51.9131	Male	22.1506	0.586626	9.16477	19.3187	9.21384	6.52538
BPPV	60.763	Female	24.7562	4.03906	5.98793	25.8186	4.71517	20.4526
BPPV	70.6193	Female	25.2034	6.56887	15.3326	38.1567	7.41183	8.97998
BPPV	50.8334	Female	21.1848	0.481485	4.57038	31.2291	8.73961	14.4527
BPPV	50.8336	Female	21.0434	1.00081	10.0508	31.2889	8.74981	12.6803
BPPV	71.2519	Female	21.9818	4.85653	6.13443	7.12924	6.8773	18.8847
BPPV	62.1113	Male	16	1.78867	7.31873	57.895	8.24968	30.3216
BPPV	48.1837	Male	18.1126	1.99058	9.8305	53.1586	5.083	7.54376
BPPV	59.5792	Female	27.1046	0.860778	12.2285	14.6078	6.56834	9.75033
BPPV	48.2519	Male	27.9723	1.3952	13.4688	74.3201	5.41776	13.6331
BPPV	48.2259	Female	22.063	6.86105	3.64009	78.5563	4.93495	8.12321
BPPV	56.1945	Female	24.6389	4.7762	9.25271	32.5429	6.46104	17.2833
BPPV	31.9265	Female	23.8111	3.83372	12.959	68.8211	7.20521	17.7115
BPPV	34.0474	Female	32.4461	2.057	3.17868	35.9089	9.58689	15.8101
BPPV	47.1386	Female	26.3331	3.65839	9.39773	50.1767	7.00044	13.8946
BPPV	42.0655	Female	22.4409	7.2684	8.41352	30.9374	7.98723	21.862
BPPV	57.0084	Female	19.8587	1.82743	9.70923	88.6436	8.01903	7.96149
BPPV	43.2456	Female	17.8279	3.24381	6.01813	41.1494	16.3431	12.9743
BPPV	37.5675	Female	23.4748	10.3146	3.95523	49.1424	3.38603	9.40598
BPPV	69.9732	Female	20.4802	5.51502	2.47024	33.7342	5.01479	18.0444
BPPV	50.9278	Female	18.4026	2.08175	11.4566	81.9661	10.6876	6.07104
BPPV	54.2304	Male	20.8227	5.2104	11.8536	82.4447	5.64045	12.4988
BPPV	37.4273	Male	19.4656	0.700627	9.36135	77.6072	8.69892	14.4539
BPPV	47.3403	Male	28.1039	3.14482	6.7588	64.8459	6.91485	8.65268
BPPV	54.719	Male	25.5907	5.20644	3.37233	34.929	13.3296	9.83936
BPPV	40.5098	Male	22.8151	4.41452	10.172	62.4129	4.32148	12.718
BPPV	57.7004	Female	27.4574	5.17146	4.99658	46.6168	9.78449	18.521
BPPV	46.7068	Male	23.0814	5.9834	6.20786	71.5808	11.7696	8.36218
BPPV	50.1855	Female	20.1528	4.66505	6.59579	67.8629	4.47328	8.96642
BPPV	46.6948	Female	27.5921	4.5702	7.80567	34.4659	8.39111	19.8281
BPPV	74.3267	Male	24.5214	3.89885	6.05938	64.6829	4.55053	11.3325
BPPV	53.318	Female	19.6038	1.24869	8.52406	59.6541	6.44771	9.26136
BPPV	41.5602	Male	22.2461	6.859	6.48615	0	5.83201	16.9174
BPPV	62.7319	Male	20.1081	3.23224	10.6013	61.9037	2.75166	10.3977
BPPV	39.7233	Female	18.5257	5.42075	11.6266	38.5804	7.40126	19.0646
BPPV	55.8218	Female	25.7297	6.39029	8.75757	29.9861	6.70824	9.69275
BPPV	31.4041	Female	28.7974	2.17056	9.85877	30.7955	10.7064	11.8583
BPPV	38.5146	Female	18.4765	2.33262	15.0065	44.1912	7.90162	18.4461
BPPV	55.6867	Female	24.5965	2.59708	4.7732	55.8327	14.2247	11.5463
BPPV	61.7851	Male	20.81	7.74058	4.58391	20.9155	6.62356	17.1036
BPPV	55.3996	Male	21.3202	1.51593	10.5814	50.3419	6.14865	12.3129
BPPV	52.1678	Female	20.9917	8.63908	14.4737	57.6623	5.98133	27.9256
BPPV	50.0796	Female	20.1443	3.86703	7.60985	81.9754	5.47018	23.674
BPPV	36.8218	Female	22.9914	4.07149	13.7905	26.379	2.94602	7.43076
BPPV	45.3646	Female	20.2474	6.19838	8.71991	40.1353	5.90677	15.5765
BPPV	48.2832	Female	23.6838	3.55034	6.30244	51.7007	3.09386	9.1185
BPPV	65.3732	Female	22.6833	6.91063	5.33895	68.459	7.47362	13.6463
BPPV	57.3391	Female	22.0945	2.16815	10.3775	40.9941	4.13359	12.9905
BPPV	33.6182	Female	20.0084	8.45704	5.57448	69.4283	4.6653	8.2872
BPPV	57.1192	Female	21.0405	2.31029	8.67277	10.0951	5.04741	19.303
BPPV	49.134	Female	25.1968	8.67032	13.3446	23.0367	5.93841	13.7109
BPPV	45.8479	Female	24.4029	2.36186	7.46591	53.3464	6.39536	11.2796
BPPV	60.3575	Female	19.79	2.65742	12.5066	20.0572	9.32534	10.6081
BPPV	65.0791	Male	23.1499	1.35476	4.64277	24.529	5.21236	13.3668
BPPV	63.9562	Female	25.1843	1.71793	6.75954	36.7645	7.54752	14.8803
BPPV	44.0204	Female	17.6315	3.24458	4.04378	61.3456	16.5928	12.0237
BPPV	49.9883	Female	24.5353	3.97538	8.64702	10.8783	7.2808	4.07088
BPPV	57.2	Female	20.7726	6.57549	10.846	49.972	5.98943	12.7257
BPPV	64.4546	Female	24.6203	2.81078	8.65383	66.2937	4.85721	7.10127
BPPV	48.0745	Female	20.4586	4.42141	12.2361	43.0616	5.96049	11.6242
BPPV	51.3795	Male	17.2088	3.78185	6.09005	39.7717	4.67856	7.20691
BPPV	41.0127	Female	17.7621	4.77336	9.12082	54.3515	7.00903	7.17259
BPPV	40.0007	Male	22.99	1.94295	6.77957	43.1153	6.61545	20.7162
BPPV	62.619	Female	23.6503	2.14169	9.54481	73.0583	2.99334	11.1209
BPPV	68.7413	Female	20.0185	1.94359	9.98662	25.7221	6.33869	10.7855
BPPV	52.6592	Female	24.8324	7.44232	10.2313	45.7729	9.29819	15.331
BPPV	64.7698	Female	17.6561	8.51074	5.09045	50.6416	5.54823	10.8986
BPPV	57.542	Female	22.6338	2.06617	5.65289	39.5896	5.07666	29.3235
BPPV	46.206	Female	19.0616	2.10114	6.22967	0	3.93918	11.3323
BPPV	57.5393	Female	20.8063	5.24917	7.67708	43.7057	3.32966	14.6277
BPPV	70.7883	Female	22.9879	9.13813	8.69115	63.7813	8.5347	18.6388
BPPV	53.0666	Female	20.1555	10.4527	10.6222	61.4718	5.98736	23.9931
BPPV	71.0879	Female	21.6402	1.98826	5.78241	53.4624	8.35931	9.39393
BPPV	23.9717	Female	25.9796	2.42916	3.44083	25.9784	10.904	10.694
BPPV	62.7246	Female	21.0401	4.12725	15.1244	54.2293	8.80751	21.0458
BPPV	54.4501	Male	25.4474	4.27362	4.90118	35.9006	5.27689	17.4771
BPPV	50.1032	Female	19.3153	2.89701	11.021	53.4379	6.71183	19.4323
BPPV	54.5032	Male	24.493	1.6678	8.51724	49.0489	5.14486	7.31103
BPPV	31.09	Female	27.3377	3.24853	9.20156	28.277	4.97919	23.4781
BPPV	50.9965	Female	16	10.4454	8.41518	29.8647	7.19332	9.32131
BPPV	57.4911	Female	20.3537	2.16752	7.22314	53.467	4.76771	13.6506
BPPV	70.1111	Female	24.6405	3.94518	9.86295	42.5665	2.94458	11.9124
BPPV	47.6343	Male	22.2065	15.0406	7.05599	30.8519	4.67541	8.89486
BPPV	44.3664	Male	23.998	2.14193	12.0472	29.2901	5.73025	7.18397
BPPV	47.8202	Female	20.9556	5.42215	10.1879	41.0015	10.8662	6.2923
BPPV	63.7774	Female	23.1102	10.7364	10.2847	76.4185	5.37275	13.2563
BPPV	57.1717	Male	22.3543	5.1028	6.84285	36.7966	7.63194	6.86708
BPPV	47.5049	Male	26.4835	7.09367	7.68494	46.4848	6.01502	8.03125
BPPV	59.2494	Female	23.6338	5.9323	4.72559	48.6731	9.80027	11.5843
BPPV	54.5631	Male	23.8933	4.82215	7.32212	25.351	9.56539	4.39885
BPPV	64.3769	Female	21.5549	8.32713	5.19625	13.3972	9.62948	17.2611
BPPV	45.5649	Female	21.3187	5.30451	12.5036	27.326	3.47736	4.82066
BPPV	49.7805	Male	21.4904	2.92019	8.57717	51.4247	6.85872	12.2548
BPPV	49.0549	Male	24.0707	3.72668	8.95025	48.4023	8.32112	12.7162
BPPV	36.9908	Female	21.5265	4.37873	7.71979	60.0395	7.29148	15.6754
BPPV	56.8043	Female	23.7441	2.41739	9.03447	48.5805	7.97233	12.431
BPPV	56.4095	Female	29.3153	3.8515	16.0858	44.6773	6.51164	28.3331
BPPV	53.5276	Female	25.5579	3.45468	7.48656	35.3221	4.91599	13.7824
BPPV	50.8285	Female	21.8228	5.29316	6.39722	63.4868	3.52255	19.2654
BPPV	37.5329	Female	26.5878	12.6195	10.0673	29.3591	5.0897	9.46387
BPPV	48.7335	Female	21.5668	4.01959	1	25.7412	16.2893	13.2655
BPPV	49.611	Female	16.4811	9.29043	8.61891	57.4787	5.3827	23.474
BPPV	44.4364	Male	19.6948	5.16216	7.26397	21.5267	3.21357	11.4936
BPPV	51.6539	Female	17.0031	3.83874	5.33391	92.4378	8.2449	13.6503
BPPV	58.0196	Female	21.7433	2.30841	9.99913	48.2635	8.60703	18.7128
BPPV	74.7085	Female	22.8975	3.86001	8.5879	53.3324	10.0115	9.39309
BPPV	55.4357	Female	28.0705	3.68858	2.81451	31.4547	7.52334	5.32409
BPPV	56.37	Male	23.86	1.83272	6.40929	40.7852	8.57738	14.0005
BPPV	52.6317	Female	22.1564	2.08845	1	38.6758	12.149	18.7714
BPPV	31.8646	Male	25.4277	4.40523	9.33207	36.4985	4.91481	7.36168
BPPV	53.1715	Female	16	9.22956	9.30106	58.7256	4.58514	16.5263
BPPV	54.1482	Male	23.5751	3.16643	5.95289	38.244	4.34951	16.571
BPPV	81.2061	Male	25.2451	0.818202	10.0998	66.0011	5.8133	5.09097
BPPV	51.304	Male	18.2268	1.33069	4.43143	97.1374	10.5367	8.69155
BPPV	56.8654	Female	26.4085	5.51721	5.41413	41.1584	7.67518	10.7891
BPPV	53.0791	Female	23.8961	0.999973	9.71746	49.6318	7.57013	11.7637
BPPV	40.3107	Female	21.5443	6.13157	6.27825	53.9298	3.37505	9.38969
BPPV	66.3382	Female	24.8143	5.30976	8.22514	81.0237	5.00558	9.18953
BPPV	61.9368	Female	29.9246	3.08376	6.66705	45.1863	3.35579	24.6668
BPPV	62.377	Male	23.4074	1.84699	7.142	31.065	9.61288	12.1077
BPPV	43.2303	Female	23.6144	2.74846	7.27793	22.7908	11.1133	9.57206
BPPV	69.2655	Male	21.4068	4.32747	6.22199	45.6529	8.38141	12.4336
BPPV	37.6852	Female	20.1885	1.03363	9.36062	38.2666	4.51675	15.6693
BPPV	60.078	Male	25.4306	8.62343	6.46714	84.7794	10.7175	12.9037
BPPV	78.1345	Female	20.169	4.29886	8.46879	80.2358	5.83882	11.6415
BPPV	42.3166	Male	23.0633	4.65721	6.15364	27.1797	4.1708	9.74603
BPPV	47.0935	Female	21.3497	5.28347	3.64833	33.3024	4.55227	9.69892
BPPV	54.5921	Female	24.3344	8.07769	11.2577	48.1457	5.48827	9.9517
BPPV	47.8009	Female	23.881	3.86693	9.97353	73.1855	6.49167	14.4746
BPPV	36.0095	Male	26.0771	5.51955	15.5378	47.8287	6.0297	8.49259
BPPV	54.242	Female	21.2487	1.87414	5.17324	34.5042	3.89126	14.7933
BPPV	41.5085	Female	21.998	10.4807	7.77013	45.636	9.75548	22.2438
BPPV	58.8027	Female	19.7863	3.67516	8.02034	34.8591	6.05241	14.3989
BPPV	43.1173	Female	21.4538	1.86596	11.4969	58.1489	4.96967	10.9029
BPPV	70.9223	Female	24.0172	2.30892	6.84289	33.3351	9.41001	7.52037
BPPV	44.6506	Female	25.2018	0.447714	4.77806	37.0925	4.21638	23.7625
BPPV	49.8436	Female	19.9628	2.29656	12.1763	68.7338	3.60765	7.91579
BPPV	62.6302	Female	25.5532	0.174599	7.43522	32.2125	9.95962	17.7483
BPPV	39.6105	Female	27.0696	5.80176	11.1526	19.3893	12.3685	16.3181
BPPV	56.0312	Male	24.1299	4.55695	10.7904	48.5473	5.42726	11.4978
BPPV	68.1884	Male	28.6956	1.40809	8.32704	39.9298	6.27817	11.3779
BPPV	35.3697	Female	20.4258	3.21165	7.87788	56.426	4.27095	6.06529
BPPV	55.549	Female	18.9567	3.32404	7.20223	52.7566	6.39228	14.424
BPPV	56.3963	Female	17.2904	1.14781	8.37275	46.1461	5.40147	16.1972
BPPV	62.2733	Female	27.5077	2.79474	11.1042	45.5951	6.15597	8.17626
BPPV	39.5419	Male	24.8816	3.40324	5.94307	32.8276	7.36257	11.8762
BPPV	38.6017	Male	22.6666	2.73499	8.75851	48.3269	4.34409	12.8329
BPPV	59.3471	Female	23.7135	1.86433	4.94106	63.4239	5.62114	15.9697
BPPV	56.814	Female	19.3285	1.35833	5.32833	28.3324	3.39344	12.6592
BPPV	56.2905	Female	30.4707	2.65894	8.32378	46.6479	5.63458	6.59518
BPPV	57.371	Male	23.2432	2.06536	2.32391	66.3963	6.17474	10.2256
BPPV	45.8129	Female	23.1813	5.04107	14.8283	56.3126	6.91237	13.8283
BPPV	56.0852	Female	25.1044	8.40914	4.70958	71.5252	6.93804	17.6985
BPPV	56.77	Female	24.3407	6.33605	8.29532	36.0007	8.75427	9.87308
BPPV	45.4264	Female	23.5385	3.48968	12.0532	12.1119	3.72209	30.3236
BPPV	74.4786	Female	20.3737	1.92643	5.73636	50.5463	3.79229	5.92439
BPPV	58.8054	Female	24.311	6.22012	1.25861	53.6098	7.67757	10.0884
BPPV	40.0559	Female	28.7119	5.25701	7.03622	72.6405	3.1253	12.2271
BPPV	60.8628	Male	27.0377	8.02303	5.69931	69.2297	6.80272	11.6647
BPPV	42.4951	Female	27.8107	3.87001	1.34048	56.9052	4.22097	7.72151
BPPV	62.3326	Female	21.245	10.1248	9.30601	61.2312	11.0635	15.1199
BPPV	66.5158	Female	19.7524	3.87089	9.06406	43.1207	6.9645	14.6627
BPPV	44.2291	Female	22.4475	1.91842	11.9726	23.6844	5.90892	12.8848
BPPV	64.3176	Female	23.0139	2.23354	4.93424	48.9773	9.80478	14.4343
BPPV	58.1179	Female	26.2539	4.87373	3.44669	65.3403	4.39724	10.6691
BPPV	62.7264	Female	17.5595	2.06063	7.15509	59.1683	4.69959	6.61885
BPPV	74.8279	Female	27.6122	10.0793	8.14525	62.5256	4.10276	9.48973
BPPV	50.7069	Male	22.347	4.5916	11.2854	38.6569	4.71338	13.4595
BPPV	44.9829	Male	21.5081	3.43242	12.8069	41.7259	6.51794	13.4902
BPPV	43.4541	Female	19.6822	3.65296	12.197	55.8964	7.58408	12.851
BPPV	44.284	Female	17.6768	2.71197	9.28005	36.4101	8.93223	15.7423
BPPV	52.6018	Female	25.4083	0.614628	10.9064	36.9926	3.36866	10.0182
BPPV	57.3114	Male	23.0688	2.23492	6.42807	52.3878	6.00754	12.7756
BPPV	56.5855	Female	18.8153	9.27271	8.94371	61.1463	4.32889	15.8902
BPPV	62.7841	Female	18.7994	3.9471	4.71509	42.9749	5.93767	12.218
BPPV	53.6164	Female	21.7924	6.83375	8.61495	24.7425	14.4418	7.68705
BPPV	69.8368	Female	28.0473	6.96619	8.69569	32.8286	7.06618	8.60438
BPPV	50.49	Female	22.0301	3.23489	13.7758	50.6035	8.74062	17.623
BPPV	84.0991	Female	18.1502	5.31723	7.70786	50.3736	12.6722	22.062
BPPV	60.515	Female	22.0733	0.695013	8.70003	51.3142	9.46635	20.2262
BPPV	43.8184	Male	21.9891	8.7839	9.15695	56.6129	5.45427	13.87
BPPV	41.4118	Male	16	8.3173	7.00551	46.8599	4.08216	7.81163
BPPV	58.9026	Female	22.6706	4.77854	5.92425	51.7649	6.31304	12.6079
BPPV	50.9538	Female	22.1195	4.05271	12.4593	45.8981	5.23031	23.6123
BPPV	61.5096	Female	25.0122	3.26779	5.36935	68.484	3.74187	16.1879
BPPV	58.7987	Female	28.6087	7.37071	4.29017	73.8499	6.94132	11.6333
BPPV	52.6499	Female	26.3549	5.74923	10.5356	24.2539	7.00223	16.2536
BPPV	43.9351	Female	22.0011	2.48236	12.0208	41.9206	11.8504	7.6073
BPPV	36.4128	Female	19.3876	1.19759	7.01612	47.3691	5.62123	9.56966
BPPV	48.4422	Female	30.8689	0.983429	7.06387	41.7	7.0372	8.19226
BPPV	63.1131	Male	23.0248	7.31867	9.29871	80.6721	5.05434	15.2518
BPPV	55.8807	Female	22.8835	3.21365	6.21858	50.9872	8.66054	16.819
BPPV	39.443	Male	22.7647	4.72299	5.98887	31.5124	6.10771	11.8857
BPPV	55.42	Female	23.458	3.53565	11.1555	58.0347	4.23237	8.91464
BPPV	57.8087	Female	22.3896	0.996866	10.3082	51.8768	6.34999	12.5405
BPPV	43.5178	Male	21.0502	0.713154	12.4977	52.5053	7.31444	10.4045
BPPV	55.2009	Female	21.1338	2.34563	4.52445	80.955	6.97627	9.19259
BPPV	54.1254	Female	22.7378	2.51172	6.85734	53.3869	9.20026	14.4756
BPPV	40.6002	Female	21.1445	2.51043	9.29447	41.0047	3.84337	9.33405
BPPV	57.4987	Male	20.6159	2.56993	5.54132	9.75617	4.7503	6.75529
BPPV	59.7844	Female	23.1721	12.0846	10.4156	43.6207	7.98124	7.3833
BPPV	65.6652	Female	22.0445	6.76392	12.2286	71.459	4.94969	6.65629
BPPV	65.3358	Female	27.5325	3.98868	6.60576	45.0251	6.94022	13.9555
BPPV	37.9574	Female	16	3.15186	8.54002	4.36826	2.73534	13.4238
BPPV	42.9101	Female	26.2455	3.23815	12.947	37.321	16.5064	13.1586
BPPV	59.2693	Female	26.7278	5.60541	14.0157	65.5317	5.80527	15.9899
BPPV	59.2552	Female	16.371	3.12924	10.7394	57.0769	9.6896	20.3616
BPPV	59.2694	Female	21.7708	6.3032	10.2656	30.8595	5.67037	9.97378
BPPV	85	Female	21.6811	4.31039	5.76488	36.0548	7.3766	14.8717
BPPV	59.8982	Male	18.4486	12.1556	9.53714	38.9794	10.7547	6.71954
BPPV	66.2565	Male	20.4132	2.98575	10.1517	34.2115	9.5946	21.9409
BPPV	64.2121	Female	19.375	7.09145	7.76575	8.34857	5.9394	7.68241
BPPV	60.8047	Female	28.3071	1.30472	6.57025	61.1971	6.08501	9.51466
BPPV	49.9201	Female	25.7593	1.96824	4.43516	70.5336	9.06496	9.95209
BPPV	62.016	Male	26.8073	11.12	3.01566	18.0209	14.4371	6.86446
BPPV	44.768	Male	25.0916	6.12231	2.36208	70.2837	6.82414	12.8058
BPPV	50.8034	Male	19.3174	4.78397	10.2221	44.8008	12.6561	13.7691
BPPV	48.0048	Female	21.2035	14.1864	8.87934	69.9295	5.86307	11.7177
BPPV	54.3919	Female	24.3668	3.18676	6.91535	47.468	8.9027	6.82619
BPPV	79.5331	Female	19.027	7.08011	7.38917	49.3145	9.37993	27.9445
BPPV	32.4446	Female	25.0646	7.43356	9.07456	53.7965	5.5272	15.7456
BPPV	61.1973	Female	22.0902	9.57963	7.90821	31.8019	4.91205	36.2542
BPPV	35.3108	Female	21.6706	1.16312	4.25088	69.3532	9.52628	9.15978
BPPV	48.156	Female	25.0582	3.17046	11.2594	25.5335	5.29691	18.5416
BPPV	65.7316	Female	24.2261	4.25629	9.36583	39.1429	4.66527	17.2632
BPPV	54.1938	Female	21.7138	9.47707	9.24694	56.6691	5.02177	11.253
BPPV	41.3346	Female	26.4571	4.64684	11.0248	37.116	5.28939	22.2265
BPPV	45.4157	Female	19.4671	7.44432	5.88956	61.4609	8.61051	10.7478
BPPV	61.1223	Female	24.7617	1.06219	12.1947	72.7814	7.64027	10.9409
BPPV	45.2461	Male	24.6905	2.62255	7.98447	65.9074	8.19602	3.15281
BPPV	55.9073	Female	21.8742	8.2965	11.1835	10.1187	7.39387	14.8868
BPPV	53.9831	Female	23.8575	2.90614	10.7041	49.131	5.18269	7.43845
BPPV	46.133	Male	18.9365	3.37372	5.18933	66.2127	8.14296	10.1409
BPPV	77.6108	Female	25.723	9.3779	9.98402	21.8371	9.65067	8.38445
BPPV	60.6079	Female	22.2631	1.58986	9.43471	60.4407	7.82829	10.9176
BPPV	30.6669	Female	21.2091	1.94075	8.51427	59.3784	7.46741	15.0958
BPPV	55.5695	Female	26.1129	0.951279	8.1265	23.8173	4.87782	12.6965
BPPV	46.0183	Female	20.6424	9.6245	8.15287	62.5337	6.87096	16.789
BPPV	63.0684	Male	18.4456	6.67957	10.9475	51.9094	4.78786	20.9705
BPPV	44.5462	Male	17.9833	6.56511	10.2173	59.0552	6.32657	10.9064
BPPV	52.1781	Male	24.7308	2.563	8.51479	28.4674	3.59331	10.4379
BPPV	59.1562	Male	18.8451	0.878795	3.78008	49.5906	3.60302	18.5405
BPPV	63.2184	Male	28.315	0.634227	9.95772	14.4937	5.96734	19.1382
BPPV	39.9547	Male	16.3444	8.33718	10.6704	3.66933	5.2657	16.9981
BPPV	49.7035	Female	28.1329	5.01162	15.5743	49.4145	6.62297	8.63648
BPPV	48.1221	Male	23.4984	5.70194	11.7646	67.5733	6.08605	14.9682
BPPV	46.1135	Female	22.5383	4.11335	2.51356	51.5356	6.44777	13.2058
BPPV	73.349	Female	21.1399	1.74099	8.66392	45.5496	7.89461	19.2571
BPPV	58.0301	Female	24.0853	2.65988	14.0534	43.2019	5.42503	10.0515
BPPV	39.2724	Female	22.7226	1.37691	10.3592	28.9167	5.90833	6.48974
BPPV	63.8051	Male	26.2823	1.2187	9.44211	42.5524	10.6167	16.6592
BPPV	77.3655	Male	23.1964	6.31105	11.2197	54.7283	6.38689	4.54269
BPPV	65.0956	Male	23.3089	0.700376	6.4844	38.5156	5.99211	9.43344
BPPV	36.3619	Male	21.7055	1.38567	9.90686	60.9511	6.56694	8.3946
BPPV	48.0175	Male	22.6623	2.78632	7.64104	50.4578	6.02966	8.372
BPPV	67.7354	Male	23.8003	3.61288	8.35897	52.7473	4.97695	9.36757
BPPV	45.5016	Male	17.5043	0.939092	10.9965	63.5635	4.49901	20.5696
BPPV	58.4674	Male	18.6337	4.60488	5.53792	36.7838	4.88401	17.5506
BPPV	62.1924	Female	25.159	3.94555	12.4256	59.2255	8.65978	11.4292
BPPV	43.0328	Male	23.3731	8.24177	7.10505	39.4379	5.11768	19.892
BPPV	52.7997	Female	22.266	3.65918	9.23066	53.1736	6.04327	8.26432
BPPV	18	Female	22.8975	4.94211	4.06442	34.532	8.15332	7.82679
BPPV	41.9354	Female	23.9245	1.82948	10.6587	29.5195	5.78768	17.8554
BPPV	50.6261	Male	21.1559	1.89797	12.9186	48.4881	7.96331	15.9383
BPPV	39.42	Female	20.4117	1.04273	6.81946	11.082	3.72062	10.5146
BPPV	71.851	Female	23.451	1.84525	4.96721	41.1446	6.09085	8.02597
BPPV	37.3666	Male	19.7875	2.6283	9.28453	16.3573	6.55863	22.6636
Control	34.0621	Female	20.5738		8.69921		3.66612	8.12965
Control	46.3332	Female	21.82		4.23418		8.47895	4.50106
Control	55.3806	Female	21.1745		4.66112		3.24957	7.83387
Control	72.5957	Male	27.5101		2.77233		3.05015	5.89356
Control	57.0711	Male	19.3597		1.03559		4.04211	4.38606
Control	58.1345	Female	21.8269		8.16078		5.61436	12.1028
Control	46.6509	Female	24.1392		8.47357		7.80451	11.4663
Control	59.0992	Female	25.9238		4.95942		4.79892	7.30047
Control	54.0321	Female	21.8242		3.71589		2.69139	10.7543
Control	35.5022	Female	16.8262		4.44755		7.11667	14.7562
Control	61.5547	Female	22.5722		4.51393		3.91706	9.86941
Control	63.4961	Female	27.4541		2.45634		3.06445	8.96565
Control	61.6688	Female	23.9771		4.65274		2.85013	8.12662
Control	53.2446	Female	23.8284		5.73051		5.06361	9.51469
Control	42.4194	Male	19.6052		7.82394		4.23266	6.67348
Control	27.6175	Female	19.2716		5.39447		4.36974	6.8805
Control	54.5982	Female	23.1186		1.54523		5.79579	8.87577
Control	64.7164	Female	18.4243		6.21559		3.09731	6.42156
Control	63.7711	Male	25.5994		4.74065		5.93595	6.66909
Control	61.8078	Female	20.3084		8.67639		3.37176	7.5805
Control	52.0681	Female	22.9799		8.81929		7.54121	11.3387
Control	64.7769	Female	16.9313		8.90398		4.71525	5.09919
Control	62.9903	Male	21.7801		4.00096		2.98951	9.88705
Control	48.2564	Male	19.206		10.1754		2.14589	10.0006
Control	60.282	Female	16		6.20928		5.02215	9.97964
Control	47.0166	Female	24.821		9.29584		3.52164	5.71533
Control	58.7879	Female	28.3938		4.14366		3.76035	4.19157
Control	38.6677	Female	26.7308		4.6374		4.95818	9.22031
Control	39.509	Male	25.2755		6.02315		5.33509	8.09423
Control	64.4568	Female	21.7141		5.72754		5.68763	10.773
Control	63.1369	Male	25.6791		8.39664		2.76967	5.93179
Control	59.8117	Female	27.0375		4.79825		6.04329	9.8903
Control	53.8424	Female	23.5047		8.17837		3.31172	10.9633
Control	26.7195	Female	19.2108		7.13201		2.00232	7.33131
Control	52.0609	Female	21.437		4.84359		2.76668	8.77089
Control	57.8488	Female	28.5938		6.94432		4.20632	8.66422
Control	47.03	Female	22.8171		4.2147		2.93743	5.68595
Control	45.0853	Male	16		11.0475		3.83729	9.12846
Control	68.682	Female	18.286		0		4.3608	13.375
Control	52.2204	Female	21.6805		6.98852		3.73133	7.63914
Control	57.8555	Male	26.4264		1.08968		3.39694	4.54574
Control	61.349	Female	22.1724		4.81391		2.70735	5.95948
Control	41.9243	Female	26.4869		5.15283		3.96602	4.06622
Control	54.9937	Female	21.35		9.00847		2.12059	11.9067
Control	67.3169	Female	16.676		3.68499		3.20715	9.90411
Control	72.7823	Female	21.4624		8.52539		2.98275	6.36004
Control	53.3169	Male	24.1811		2.50726		3.66698	4.61445
Control	50.2769	Male	23.9113		8.61894		3.69574	5.66247
Control	55.8231	Female	18.9809		4.21208		5.25494	6.06246
Control	55.5454	Female	21.9186		5.53771		6.33585	7.87589
Control	68.0511	Male	31.7852		4.54596		2.81749	7.78368
Control	41.9795	Female	19.0519		8.46332		7.16373	12.1219
Control	49.8182	Female	25.2074		7.99233		3.11862	5.94796
Control	40.6585	Female	16.2458		6.43327		4.1493	4.47116
Control	41.8077	Male	25.8673		2.57248		4.59257	5.05598
Control	56.9997	Female	20.1599		3.62965		8.20346	7.51916
Control	61.7398	Female	24.3668		2.87084		3.34844	5.87365
Control	45.7757	Female	18.8625		0		2.29828	6.84357
Control	61.3267	Female	24.0053		8.41239		6.16134	6.46628
Control	65.0407	Female	20.1069		4.56667		3.06844	10.7198
Control	74.0457	Female	20.7361		4.54084		3.53497	6.17232
Control	53.643	Male	24.4965		8.98057		2.81752	6.6422
Control	45.881	Female	21.6612		4.20811		3.53803	9.74313
Control	41.913	Female	24.2962		3.32606		3.06198	6.22
Control	40.8264	Female	22.4398		4.81612		4.82646	8.7902
Control	66.5526	Male	23.2794		2.61894		4.03666	8.51248
Control	36.3049	Male	24.5065		6.19334		3.2119	7.96559
Control	66.2022	Female	21.9224		4.45574		5.31186	5.09609
Control	43.3793	Female	19.8228		4.1324		4.25323	11.6573
Control	45.3838	Female	21.33		3.92275		2.26453	16.49
Control	51.222	Female	26.9442		5.10294		5.19186	7.60346
Control	45.182	Female	23.4376		5.56202		4.16469	5.25557
Control	63.0759	Female	20.3141		4.10166		5.97988	7.6576
Control	72.718	Female	24.3651		4.49179		4.08923	10.7184
Control	45.6877	Female	24.582		5.16271		3.10703	6.11165
Control	48.1513	Female	24.75		4.91855		3.70577	7.24563
Control	51.0933	Male	19.882		5.4352		5.01461	8.53984
Control	58.7992	Female	20.8422		3.72246		3.12664	11.5488
Control	51.2009	Female	20.8603		7.79111		3.45248	9.94342
Control	68.0566	Male	21.8879		5.59432		3.68649	10.0887
Control	65.4241	Male	24.8115		4.14069		2.79091	6.52943
Control	39.911	Female	24.0226		6.19341		3.14019	8.72493
Control	58.5794	Male	24.2795		5.18003		4.14933	5.88747
Control	69.5125	Male	27.4606		1.16414		5.65152	10.1904
Control	47.4671	Female	25.2989		6.18511		4.33328	11.3412
Control	49.6607	Female	22.5991		2.89279		3.88616	9.19988
Control	47.1033	Female	19.2124		7.62132		3.07037	6.66533
Control	47.3326	Male	20.7377		4.77497		5.47246	7.05833
Control	34.6271	Male	22.2095		7.24777		4.48722	14.2648
Control	38.3482	Female	25.7547		3.83487		3.18726	6.7044
Control	53.7276	Female	22.9712		5.52923		5.15917	10.9464
Control	69.4388	Female	20.9274		8.28879		4.66018	8.53457
Control	46.1698	Female	20.6781		4.70898		3.08676	6.74341
Control	45.8482	Female	22.8339		3.93022		3.82197	4.73455
Control	71.4946	Male	25.9525		6.9452		3.39855	8.16269
Control	40.7557	Female	28.2308		6.8983		8.68191	7.82559
Control	34.706	Male	22.3913		4.03203		4.62143	14.2649
Control	43.816	Female	22.9146		0.555184		4.16705	5.60941
Control	45.6291	Female	19.1147		3.88374		4.54024	16.9231
Control	33.7629	Female	29.3624		6.99921		5.95916	8.65465
Control	51.4792	Male	18.5067		3.48442		3.84267	8.65168
Control	63.256	Male	26.8679		5.33353		3.30094	6.15914
Control	38.8117	Female	21.8727		3.76889		5.07571	8.46263
Control	53.8381	Male	21.1121		0.684155		3.73855	8.94488
Control	57.2115	Female	19.4525		3.72534		2.85826	10.5232
Control	51.9678	Male	30.8927		6.98898		2.69602	5.38222
Control	54.9115	Female	23.7798		0		6.2337	12.4024
Control	55.0388	Female	23.1292		5.97024		4.09872	8.60212
Control	43.9888	Female	25.9419		2.48971		3.30128	9.37825
Control	69.2745	Female	20.9448		6.83243		3.67253	7.01593
Control	66.5305	Male	23.066		7.08865		5.01992	5.47758
Control	65.8976	Male	23.2431		4.94389		3.60802	7.77541
Control	63.9696	Female	21.3955		4.9494		2.55067	8.09354
Control	35.6497	Female	26.9588		3.4086		4.3446	4.66745
Control	63.0111	Female	22.3494		2.10369		5.66148	10.0058
Control	60.0523	Male	18.0123		9.46938		5.54901	10.7435
Control	36.0704	Male	22.0801		3.26653		3.33136	5.87162
Control	50.5289	Male	23.8698		9.15407		5.76573	5.29948
Control	55.9081	Female	20.1561		3.28001		4.19992	6.81739
Control	71.0876	Male	20.4126		6.63096		5.71746	7.64366
Control	60.8085	Female	21.2847		2.60651		4.67995	6.91058
Control	43.4217	Male	27.029		6.62662		2.49603	7.4201
Control	71.4275	Female	21.4767		4.57208		6.6539	8.19095
Control	53.359	Female	27.7046		4.60371		4.00169	4.69557
Control	50.0811	Female	21.0614		6.83626		4.68431	4.88837
Control	49.3013	Female	24.1163		4.22468		2.63259	2.92331
Control	35.1183	Female	21.6097		1.90388		4.58495	10.5424
Control	51.6791	Female	25.5108		7.20236		5.48523	7.62051
Control	58.3225	Female	19.4256		2.58692		7.04119	10.9382
Control	48.6639	Female	25.4743		6.60997		5.99725	5.09014
Control	57.4798	Female	23.4301		7.71465		4.6527	7.64503
Control	43.4236	Male	20.98		4.4513		2.47903	8.17191
Control	51.3382	Female	22.5198		8.22129		4.09949	6.22697
Control	56.343	Male	28.045		6.52592		3.29837	4.40092
Control	54.9549	Male	23.508		3.67602		4.22777	13.9652
Control	35.3162	Female	20.7761		8.75146		2.73541	12.3699
Control	48.0773	Female	19.1447		2.59715		3.69925	6.63154
Control	71.2314	Female	24.7026		4.44838		3.37375	9.06203
Control	47.4926	Female	23.6965		4.86072		3.34254	6.39705
Control	53.0529	Female	25.3188		6.82464		3.35251	5.35014
Control	51.9309	Female	18.3078		8.05935		3.78265	14.3687
Control	70.0365	Male	19.2502		7.90776		4.29323	4.24667
Control	66.9966	Male	26.7874		5.90147		1.86197	6.85917
Control	61.7144	Female	24.1369		4.68175		1.93141	7.80705
Control	42.2327	Male	24.7936		0.941118		3.55933	13.5102
Control	56.8095	Male	19.9313		2.17977		3.71304	10.3742
Control	59.0933	Female	19.8718		9.63531		4.16999	4.22165
Control	45.2373	Female	26.2816		0.916706		3.1673	7.57271
Control	43.3565	Female	26.4347		3.46153		3.9512	7.63608
Control	71.5329	Female	19.523		8.12995		4.09242	6.99779
Control	49.5892	Female	18.902		5.86751		3.16076	9.41634
Control	70.5478	Male	22.7071		7.60587		5.33996	4.62893
Control	63.7882	Male	20.4621		6.67364		4.15485	6.56985
Control	57.3422	Female	20.3944		8.91639		4.64257	8.96295
Control	57.8307	Female	18.993		6.07493		4.02222	9.61539
Control	37.5594	Female	21.5376		6.96554		7.40594	7.98696
Control	55.1421	Male	19.3072		3.60732		4.71194	6.85224
Control	68.3822	Female	19.4999		6.77893		3.40343	7.26838
Control	60.3339	Female	24.0298		4.40137		5.04033	9.8223
Control	54.5684	Female	22.8806		4.26348		2.41066	7.67047
Control	71.6086	Female	24.6359		7.52523		4.08393	5.26387
Control	50.8557	Female	17.7006		7.54193		4.3359	4.92236
Control	46.1021	Female	23.0921		9.44603		4.09795	4.50028
Control	54.5629	Female	29.8058		9.2883		3.56458	12.616
Control	61.2652	Female	21.8501		7.5799		2.9081	10.0556
Control	34.0873	Female	25.7404		1.19652		3.10923	7.30269
Control	55.9965	Female	25.712		9.78299		4.06252	6.46683
Control	61.7452	Female	25.8719		7.58148		2.82109	6.20055
Control	49.9301	Female	23.6017		3.50662		6.70083	11.1133
Control	64.9902	Male	24.8998		7.12396		1.7841	14.7621
Control	59.8946	Female	25.3318		2.84982		3.57566	6.13264
Control	76.3067	Female	25.1252		6.85708		4.07267	11.2905
Control	44.6684	Female	19.4284		2.17463		4.58783	7.65468
Control	61.968	Female	17.511		3.40411		2.99338	7.03687
Control	41.7505	Female	18.0109		7.07803		5.53709	12.8326
Control	35.2079	Male	22.182		7.95639		2.59356	7.55308
Control	30.6113	Female	24.9903		6.14756		3.32458	8.40848
Control	58.7693	Female	19.4707		4.66747		4.74649	8.26814
Control	54.8957	Female	26.0629		0.242024		5.38295	4.29114
Control	47.6392	Female	21.4276		4.85417		2.58566	8.38511
Control	33.4779	Female	21.4585		6.65103		8.71192	6.22498
Control	45.3272	Female	20.3427		4.59343		3.00998	4.60945
Control	52.9248	Male	16.9344		5.30536		2.65787	6.32503
Control	61.5573	Female	23.8053		4.91081		4.58136	6.30679
Control	52.6991	Female	28.6262		4.58147		3.5491	10.8696
Control	55.6375	Female	22.8563		5.54362		3.39521	5.2236
Control	48.7651	Female	17.0454		4.70008		4.71088	5.74923
Control	72.0165	Female	25.5961		8.85276		2.49177	8.23093
Control	41.7403	Male	17.7794		0.0204664		2.36444	4.7659
Control	45.2303	Female	19.1306		4.03906		3.29351	6.01864
Control	47.4936	Female	22.2854		3.25398		5.4442	4.23315
Control	58.8172	Female	23.4592		5.89025		3.33664	10.4596
Control	41.5149	Female	19.7818		5.54669		6.36572	6.8212
Control	54.3648	Male	22.1587		9.28571		5.64904	7.53789
Control	54.6841	Male	25.3843		10.0818		4.28905	10.4449
Control	45.2837	Female	25.8296		3.48914		4.36273	5.88684
Control	56.49	Female	27.1272		5.36121		4.28783	6.79589
Control	41.8545	Male	29.2656		5.83506		4.13338	5.23726
Control	40.6592	Female	25.6921		3.42929		3.53004	5.23327
Control	53.9697	Female	22.3556		6.88068		3.6551	5.49209
Control	34.7223	Female	25.8528		4.78039		2.8582	6.37983
Control	29.4159	Female	24.5768		2.77632		2.03027	6.6249
Control	58.7092	Male	24.7057		4.68344		5.48711	8.38576
Control	64.3557	Male	23.636		2.94563		4.13033	5.54883
Control	47.7732	Female	20.0958		7.86869		3.94735	8.47724
Control	45.5713	Female	19.7187		9.96177		4.44027	8.98237
Control	63.8806	Female	22.7444		5.95246		3.07302	6.43515
Control	40.3478	Female	23.544		5.62929		2.91789	5.71938
Control	37.9647	Female	20.8518		5.72889		3.61856	7.80911
Control	60.6215	Female	24.4359		8.22101		5.93941	7.06033
Control	52.9789	Female	29.8225		8.16889		2.77474	8.18773
Control	64.5298	Female	17.3909		5.08012		1.79151	13.1309
Control	29.4655	Female	24.9523		5.97127		3.36949	7.7643
Control	37.5566	Male	22.8456		6.9394		5.55107	6.06044
Control	53.0368	Female	24.5246		2.6068		2.34297	5.54947
Control	57.4494	Male	21.6602		8.29451		2.76515	5.62512
Control	62.1461	Female	22.5853		9.55829		4.26416	4.54281
Control	54.7925	Female	23.4809		8.17938		8.51776	10.5063
Control	54.6813	Female	22.0797		2.34566		2.62142	3.469
Control	48.6199	Female	18.1182		0.592599		2.59115	8.99213
Control	70.2845	Male	22.2998		7.0751		4.36139	5.59398
Control	40.8129	Male	18.4566		3.52034		5.65524	6.33552
Control	56.8077	Female	25.1829		6.05486		3.26726	5.5357
Control	42.0734	Male	16.997		9.07506		2.42241	12.5732
Control	58.7305	Female	26.4031		3.77017		4.48754	7.62341
Control	41.535	Female	24.4561		4.44632		4.73809	9.99561
Control	61.0173	Female	24.4685		6.02967		6.71791	11.9496
Control	54.1064	Female	16.026		2.22003		4.79832	8.02615
Control	71.9664	Male	21.9921		3.52599		5.05107	4.98805
Control	49.8056	Female	26.8091		5.42016		3.64202	7.01667
Control	57.5291	Female	21.3745		4.6329		8.19588	5.84582
Control	44.3506	Male	19.5563		6.83235		3.49641	6.35528
Control	49.7305	Female	20.9908		12.0537		3.27922	7.33307
Control	54.0369	Male	22.8381		5.59991		6.78039	7.23231
Control	36.1722	Female	20.293		3.32306		2.53175	8.75611
Control	37.3712	Female	27.0699		8.79214		2.2636	9.21258
Control	59.4425	Male	22.8498		1.51506		4.08388	7.23234
Control	51.2818	Female	21.2544		1.99884		3.93795	8.72967
Control	46.3934	Female	18.8306		3.91985		3.67964	6.2541
Control	44.8174	Female	24.6345		4.67541		5.30877	12.0094
Control	45.2385	Female	24.5604		3.86184		3.00032	6.21885
Control	54.1113	Female	20.4853		5.28374		4.01658	11.5251
Control	57.7487	Male	16		6.02488		3.53654	4.52171
Control	29.9923	Female	24.395		7.94688		3.01565	6.63508
Control	68.3364	Male	22.4529		5.58068		3.86758	6.75087
Control	67.5582	Female	24.1522		4.00009		5.08838	8.35751
Control	27.3826	Female	29.4208		7.81544		7.44357	10.2487
Control	64.76	Female	22.9728		3.38113		4.688	4.89505
Control	64.4241	Female	21.39		1.4091		1.85508	5.14342
Control	52.8849	Male	19.3312		8.27841		3.89518	4.64061
Control	38.689	Female	22.0446		8.12328		3.99931	12.0321
Control	63.9866	Male	23.5819		3.44264		5.21763	8.41213
Control	50.2409	Male	23.2332		4.39418		4.16461	5.18611
Control	58.8847	Male	28.6613		3.14104		5.73798	6.49109
Control	77.1581	Female	24.682		6.15043		4.43125	11.4631
Control	55.6351	Male	22.6219		9.55156		6.28911	6.87692
Control	42.8493	Male	20.7637		7.06097		3.45408	6.73621
Control	49.2071	Male	23.9267		7.86645		4.11436	5.76647
Control	44.2435	Male	20.1122		7.34374		5.04891	5.29502
Control	57.6224	Female	23.6445		5.35971		3.31853	11.4693
Control	44.0616	Female	24.6441		7.98168		3.10861	13.6178
Control	47.707	Female	22.3565		7.16297		3.26211	5.36929
Control	38.8283	Female	21.0116		8.84346		3.14689	12.3944
Control	51.435	Male	16		4.24789		4.60872	6.39123
Control	54.8137	Female	26.7775		1.15377		2.27218	9.13662
Control	23.5084	Female	24.3707		7.88951		2.47042	12.4173
Control	55.7197	Male	24.4498		6.20644		6.88954	7.20472
Control	52.38	Male	17.9856		4.64357		3.16975	6.75804
